# Supplementary material for: De novo mapping of α-helix recognition sites on protein surfaces using unbiased libraries
Source: Proc Natl Acad Sci U S A. 2022 Dec 19;119(52):e2210435119. doi: 10.1073/pnas.2210435119 (PMC9907135; doi:10.1073/pnas.2210435119)
Supplement: Supplementary file 2 — Dataset S01 (XLSX) [file pnas.2210435119.sd01.xlsx]

## Sheet: C31-CTNNB1
	Target Concentration										Competitors
Sequence	10	30	100	300	1000	1000	BLANK	BLANK	BLANK	BLANK	Axin_FP0597c_ 300	TCF4_300
DPAEHDCMLAAHFCRHF	7.91	55.28	242.49	193.84	336.87	259.93	0	1.59	0	0	0	36.32
DPAQDDCILAAHVCALW	44.32	161.04	559.59	799.78	809.38	742.86	0	3.18	0	0	0	206.32
DPAVEDCVLAAHVCAWF	0	1.6	47.25	39.09	49.19	72.51	0	0	0	0	0	0
DPAEAECILAAHICNIS	9.5	0	37.31	39.09	50.68	51.99	0	0	0	0	0	0
DPAEVDCIMAAHICVWD	0	0	31.09	42.35	40.25	50.62	0	0	0	0	4.24	0
DPADNECILAAHICTLA	0	4.81	23.63	35.84	44.72	30.1	0	0	0	0	4.24	0
DPAQQDCTLAAHVCRVF	0	0	18.65	21.18	70.06	10.94	0	0	0	0	0	0
DPAEADCMMAAHICSNI	0	0	21.14	14.66	46.21	21.89	0	0	0	0	0	0
DPADYECVIAAQVCQHF	0	0.8	11.19	17.92	19.38	13.68	0	3.98	0	0	0	14.53
DPANANCILAAHECRIW	87.05	199.49	501.14	899.14	945.03	679.93	0	2.39	0	0	25.45	172.9
DPAFESCFLAAHICYWE	1.58	0	9.95	6.52	17.89	16.42	0	0	0	0	0	0
DPAEAICILAAHECWWD	18.99	38.46	139.28	234.56	321.97	228.47	0	0	0	0	0	27.61
DPAEVECMLAAHVCRAF	7.91	26.44	67.15	109.13	141.61	129.97	0	0	0	0	0	1.45
DPADYDCILAAHICTNI	1.58	17.63	69.64	146.6	117.76	121.76	0	0	0	0	19.09	0
DPADTECILAAHFCHYF	0	0.8	38.55	81.44	77.51	49.25	0	2.39	0	0	0	0
DPAVDECIIAAHICHIW	0	4.01	21.14	43.98	31.3	65.67	0	0	0	0	0	0
DPAESDCILAAYICYVE	0	0.8	22.38	50.5	68.57	39.67	0	1.59	0	0	0	0
DPADEDCILAAHVCRHF	0	6.41	11.19	29.32	25.34	20.52	0	0	0	0	0	1.45
DPAADDCVLAAHVCAYF	7.91	45.67	144.25	397.45	406.93	343.38	6.97	0.8	0	0	0	0
DPARHECILAAHICEWE	41.15	150.62	611.82	1703.81	1682.86	1508.97	1	1.59	2.07	0	2.12	143.85

## Sheet: C32-CTNNB1
	Target Concentration										Competitors
Sequence	10	30	100	300	1000	1000	BLANK	BLANK	BLANK	BLANK	Axin_FP0597c_ 300	TCF4_300
DPAILDCQIAAIECEFA	0	22.43	75.86	68.41	138.62	56.09	0	0	0	1.12	0	2.91
DPAILDCHIAAIQCFHD	1.58	0.8	6.22	8.14	1.49	43.78	0	0	0	3.36	0	0
DPAIFNCTMAALECTQI	0	0	2.49	3.26	19.38	0	0	0	0	0	0	0
DPAILECHIAAWNCYEI	0	2.4	49.74	70.04	56.64	97.13	0	0	0	0	0	1.45
DPAHLMCHYAAWDCRDE	0	0	11.19	13.03	11.92	23.26	0	0	0	0	0	0
DPAILDCQLAAMDCSTW	0	6.41	22.38	21.18	25.34	54.72	0	0	0	0	14.85	0
DPAFLTCHIAAWACSEQ	0	0.8	21.14	14.66	52.17	24.63	0	1.59	1.04	0	0	0
DPAFLDCHIAAWTCNEF	0	0.8	9.95	14.66	28.32	15.05	0	0	0	0	0	0
DPAILDCQLAAIDCVYT	3.17	20.83	67.15	167.77	201.23	113.55	0	0	0	0	0	8.72
DPAILDCSIAAIDCAYS	0	0	16.17	42.35	38.76	28.73	0	0	0	0	0	0
DPAILECHMAAFECYIE	7.91	1.6	19.9	58.64	86.45	41.04	0	0	0	0	0	0
DPAVFECSLAAIDCLQI	0	0	9.95	27.69	10.43	80.72	0	0	0	0	4.24	0
DPAVLECHIAAWECRMD	0	0	23.63	83.07	90.93	45.15	0	0	0	0	0	0
DPAILECHVAALDCQMW	0	1.6	39.79	55.38	98.38	80.72	0	1.59	0	0	0	0
DPAILNCHMAAWDCNFY	0	7.21	13.68	57.01	37.26	58.83	0	0	1.04	0	0	0
DPATLDCHIAAWDCWDE	14.24	9.61	42.28	104.25	175.89	103.97	0	0	0	0	0	0
DPAILACHLAAMDCSDW	0	0.8	11.19	97.73	102.85	83.45	0	0	0	0	0	0
DPAVLECHIAAWECNHT	0	0.8	22.38	66.78	140.11	54.72	0	0	0	0	0	0
DPAVLDCHIAALDCHAH	0	0.8	0	9.77	38.76	2.74	0	0	0	0	0	0
DPAILNCHVAAWNCHSF	0	0	1.24	8.14	4.47	23.26	0	0	0	0	0	0

## Sheet: C33-CTNNB1
	Target Concentration										Competitors
Sequence	10	30	100	300	1000	1000	BLANK	BLANK	BLANK	BLANK	Axin_FP0597c_ 300	TCF4_300
DPAELACEWAAIHCELV	0	1.6	41.04	94.47	68.57	75.24	0	0	0	0	0	17.44
DPASELCEWAAIHCDLV	18.99	40.86	162.9	495.18	605.18	424.1	1	2.39	3.11	1.12	0	2.91
DPADDFCMWAAEHCELL	9.5	12.02	80.83	226.41	272.78	227.1	0	0	1.04	0	0	1.45
DPAWQNCTWAAFHCELL	0	10.42	52.23	193.84	158	162.8	0	0.8	0	0	0	39.23
DPAQNICEWAALHCDLI	0	12.82	37.31	109.13	177.38	82.08	0	0.8	0	0	0	10.17
DPAEFYCEMAAVHCELL	1.58	0.8	17.41	99.36	61.11	106.71	0	0	0	0	0	0
DPAVHRCFWAAEHCDLI	0	1.6	11.19	86.33	95.4	61.56	0	1.59	0	0	0	0
DPAWILCDWAAMHCELV	0	0	2.49	3.26	1.49	17.78	0	0	0	0	0	0
DPAMIQCQWAAEHCELI	0	0	3.73	32.58	19.38	42.41	0	0.8	0	0	0	0
DPAIADCDWAAEHCDLL	0	5.61	118.14	265.51	324.95	417.26	0	0.8	4.14	1.12	0	1.45
DPAVQDCEWAAIYCELI	0	8.81	9.95	158	104.34	157.33	0	0.8	0	1.12	0	11.62
DPAWSDCIWAAEHCQLI	0	3.2	4.97	127.05	108.81	84.82	0	0.8	0	0	0	0
DPAMSQCNWAAVHCQLL	6.33	6.41	6.22	13.03	14.91	23.26	0	0	0	0	0	0
DPANVECEWAAIHCSLV	12.66	2.4	18.65	158	163.96	187.42	0	0	0	0	0	2.91
DPAQSDCDWAAEHCNLI	0	0.8	0	22.8	8.94	57.46	0	0	0	0	2.12	1.45
DPAAQRCTWAAIHCELI	0	0	7.46	39.09	25.34	93.03	0	0	2.07	0	0	1.45
DPAYTYCQWAAEHCSLL	4.75	4.81	31.09	87.96	114.77	136.81	1.99	1.59	1.04	2.24	0	0
DPAHWSCEWAAEHCRLI	0	0.8	0	30.95	19.38	64.3	0	0	0	0	0	0
DPAENTCSWAAEHCALV	0	0	0	26.06	28.32	31.47	0	0	0	0	0	0
DPATWHCDWAAEHCELL	1.58	10.42	80.83	146.6	202.72	280.45	0	0	0	0	0	2.91

## Sheet: C34-CTNNB1
	Target Concentration										Competitors
Sequence	10	30	100	300	1000	1000	BLANK	BLANK	BLANK	BLANK	Axin_FP0597c_ 300	TCF4_300
DPALWNCDHAALLCDHQ	0	0	9.95	8.14	13.42	9.58	0	0	0	0	0	0
DPAEWDCMHAALICEVH	0	9.61	54.72	53.75	67.08	88.92	0	0	0	0	0	0
DPASWRCEHAALNCQID	0	5.61	19.9	17.92	20.87	57.46	0	0	0	0	0	0
DPAWWQCDHAALICIAE	28.49	127.39	421.56	636.89	830.25	730.55	0	0.8	2.07	0	31.82	113.33
DPAEWQCEHAALLCEQQ	77.55	201.1	906.54	1681	1739.51	1608.84	0	1.59	0	5.59	36.06	154.02
DPAQWACEHAALLCSMD	6.33	35.25	226.32	418.62	326.44	432.31	0	0.8	0	0	0	24.7
DPALWQCEHAALLCDVH	12.66	27.24	121.87	158	245.95	246.25	0	1.59	1.04	0	0	0
DPADWICEHAALTCQEF	0	1.6	6.22	14.66	11.92	13.68	0	0.8	0	0	0	0
DPAHWVCEHAALNCDQN	0	2.4	47.25	96.1	104.34	117.65	0	0.8	0	0	0	0
DPADWECEHAALLCHYW	11.08	17.63	89.53	179.18	198.25	225.73	0	1.59	0	0	0	1.45
DPAEWICEHAALLCSVL	0	0	11.19	32.58	32.79	27.36	0	0	0	0	0	0
DPAEWACEHAALTCWDQ	6.33	24.04	147.98	447.94	430.78	448.72	1	3.98	0	0	0	33.42
DPASWDCDHAALLCTLD	3.17	5.61	85.8	257.36	283.21	238.04	0	0	0	1.12	0	0
DPAQFYCEHAALLCRWE	0	0	4.97	11.4	14.91	10.94	0	0	0	0	0	0
DPAHWRCEHAALLCWYN	12.66	6.41	50.98	131.94	140.11	149.12	0	0	2.07	0	0	0
DPAEWYCEHAALVCTNH	0	12.02	47.25	156.37	147.57	154.59	1.99	0	0	1.12	0	0
DPAMWICEHAALNCEIR	1.58	6.41	46.01	158	144.59	151.86	0	0	0	0	0	7.26
DPAYWDCTHAALLCNLD	3.17	14.42	151.71	426.77	542.57	409.05	0	0.8	2.07	0	0	18.89
DPAHWHCEHAALLCASV	1.58	15.22	59.69	231.3	177.38	233.94	1	0	0	0	0	1.45
DPAYWVCEHAALLCTDY	4.75	18.43	84.56	337.18	283.21	227.1	2.99	3.18	1.04	0	0	4.36

## Sheet: C35-CTNNB1
	Target Concentration										Competitors
Sequence	10	30	100	300	1000	1000	BLANK	BLANK	BLANK	BLANK	Axin_FP0597c_ 300	TCF4_300
DPAIIHCYEAAFFCQYI	0	0	15	19.98	22.32	27.51	0.94	0	0	0.94	27.19	0.71
DPAILECYEAAFECQYM	6.51	7.73	20.4	49.04	40.69	39.07	0	0	0	0	87	0
DPAIMACYQAAFWCQYN	0	0	3.6	27.24	28.88	17.61	0.94	0	0.57	0.47	38.06	0.2
DPATIRCYEAAFMCQYW	0	0	3	33.6	21	37.97	0	0	0	0	23.3	0
DPAILTCYEAAFTCQYQ	0	7.13	18	70.84	68.92	105.1	0	1.26	0	0	107.2	0
DPAIMACYEAAYLCDYI	1.86	4.16	29.4	85.37	110.92	149.67	0.94	0	0	1.42	129.72	0
DPAIIRCYEAAFYCQNY	0.46	2.97	9.6	67.2	93.2	93.55	0	0	0.57	0.47	123.51	0
DPAVIQCYQAAFHCDYQ	0	0	0	12.71	12.47	29.71	0	0	3.41	0	13.98	0
DPAEIICYEAAFLCQYQ	0	0	0	15.44	38.07	26.41	0	0	0	0	39.62	0
DPAALSCYQAAFHCQYY	0	0	1.2	5.45	13.78	16.51	0	0.42	0	0	15.54	0
DPARMTCYEAAFRCQYY	0	2.38	2.4	2.72	11.16	8.8	0	0	0	0	3.88	0
DPAVVECYEAAYTCQYI	0	0	0	0	0	13.21	0	0	0	0	0	0
DPAVMECYEAAFICHYV	0	26.75	16.2	79.01	50.54	73.74	0	0	0	0	119.62	0.2
DPAILQCYEAAFSCHYQ	0	8.92	39.6	54.49	39.38	41.82	0	0	0	0	47.38	0
DPAVLQCYEAAFICEYM	0	0	1.2	6.36	3.94	4.95	0	0	0	0	1.55	0
DPAVMACYEAAFQCAYW	0	0	0	3.63	12.47	0	0.47	0	0.57	0	35.73	0
DPAVIACYDAAFVCEYF	0	0	0	0	2.63	3.3	0	1.26	0	0	0	0
DPAVFMCYEAAFECQYF	0	0	0	0.91	1.97	7.15	0	1.68	1.14	0	13.21	0
DPAIIHCYQAAFQCQYM	0	0	0	0	7.22	0	0	0	0	0	0	0
DPAMVTCYEAAYVCQYF	0	0	0	0	7.22	0	0	0	0	0	0	0

## Sheet: C41-RNF31
	Target Concentration											Competitors
Sequence	10	30	100	300	1000	1000	BLANK	BLANK	BLANK	BLANK	BLANK	FP3455_300
DPAIVQCAWAALYCDMQ	0	0	0	7.47	21.51	20.49	0	0	0	0	0	0
DPALEDCQWAALYCDEY	0	0	0.96	1.6	6.79	8.96	0.58	0.78	1.24	0	0	0.59
DPAYEDCAWAALYCDMT	0	0	0.48	9.6	69.61	64.02	0	0	0	0	0	0
DPAYYTCDWAAIYCDYH	0	0	0	1.07	5.66	6.4	0	0.78	0	0	0	0
DPAYRDCDWAALYCDDF	0	0	0.96	1.6	12.45	12.16	0	3.11	0	0	1.47	0
DPAWTQCDWAALYCEDQ	0	0.54	0	1.07	6.79	10.24	0	0	0	0	0	0
DPAEDECDWAALYCDMQ	0	0	0	0.53	6.79	6.4	0	0	0	0	0	0
DPAYEDCADAAMYCDMD	0	0	0	0	11.32	9.6	1.16	0	0	0	0	0
DPAWTDCDWAALYCEFQ	1.14	0	0	0	5.66	5.76	0	0	0	0.55	0	0
DPAWTDCDWAALYCDES	0	0	0	0	7.92	3.84	0	0	0	0	0	0
DPALVTCTWAAIYCDDF	1.14	0.54	2.4	1.07	3.96	10.24	0	0.78	0	1.64	0	0
DPAYTLCSWAAMYCDSM	0	1.09	0	0	5.09	5.76	0	0.78	0.62	3.83	2.21	1.77
DPAYSSCSWAAIYCNWT	0.57	1.09	4.8	2.13	7.36	3.84	0.58	0.78	3.72	2.19	0.74	0.59
DPAADDCEWAALYCSFH	2.27	0	0.48	3.2	2.83	8.32	1.74	8.54	0	2.19	2.95	0

## Sheet: C42-RNF31
	Target Concentration											Competitors
Sequence	10	30	100	300	1000	1000	BLANK	BLANK	BLANK	BLANK	BLANK	FP3455_300
DPAWNDCLYAAETCISW	0.57	0.54	0.96	3.2	10.75	1.28	1.74	0.78	0.62	0	0	0
DPAWWNCLYAANTCVFD	0	0.54	0.48	4.8	7.36	5.12	0.58	2.33	0.62	1.09	0.74	0.59
DPAQHECIYAAWDCDML	0.57	1.09	1.44	4.8	6.23	7.68	3.49	1.55	0	0.55	0	5.32
DPAWWDCMYAASHCDTV	0	0	0.48	3.2	11.88	1.92	2.33	0	0	0	0	0
DPAWMQCMYAAWDCNIE	0	0	0	3.73	6.23	5.12	0	0	0	0	0	0.59
DPAYWDCMYAAFYCDDI	0	0	0	3.2	3.4	8.32	0	0	0	0	2.21	0
DPAYWDCLYAAADCAFY	0	0	0	3.73	8.49	5.12	1.74	0	0	0	0	0
DPAYWDCLYAAWSCDIL	0	1.09	0	4.27	9.06	7.04	0.58	0.78	1.24	0	0	0.59
DPAWWSCMYAAWTCDDT	0.57	0	0	6.94	14.15	14.73	0	2.33	1.86	0.55	0.74	2.36
DPAWLDCIYAAYDCVTD	1.14	0.54	0.96	2.67	6.23	4.48	0.58	0.78	0.62	0	2.21	1.18
DPAYWQCIYAAWDCDQM	0	0	0.96	4.27	13.02	6.4	0.58	1.55	2.48	1.09	0	4.14
DPAWWNCLYAAYECNHA	0.57	0	0	3.2	9.06	5.12	0	0	0	1.64	0	0
DPALWDCLYAADACITS	0	0.54	0	4.27	8.49	11.52	0	1.55	1.24	0	0	0
DPAFWECMYAASDCDAS	0	0	0.96	2.13	6.23	4.48	1.16	0	0	0	2.21	0
DPAFWACLYAAEECVVD	0	0	0	2.67	5.66	8.96	0.58	0	0	0	0.74	0
DPAWMDCLYAAYDCQHM	1.71	1.63	0.48	9.07	29.43	24.33	1.16	0.78	0.62	0	0	0.59
DPAYWHCLYAAASCDDI	0	0	0	2.13	8.49	4.48	0	3.11	0	0	2.21	0
DPAEWDCLYAAFDCFAN	1.71	2.18	0.48	3.2	14.71	7.04	0	0	0	0	0	0
DPADWDCMYAAQDCFED	0	0	0	1.07	10.75	0.64	0	0	0	0	0	0
DPAWWNCLYAADECWSW	0	0	0	2.67	13.02	5.76	0	0	0.62	0	0	0

## Sheet: C43-RNF31
	Target Concentration											Competitors
Sequence	10	30	100	300	1000	1000	BLANK	BLANK	BLANK	BLANK	BLANK	FP3455_300
DPAYDWCMYAAHECVDQ	0	0	0	2.67	3.4	7.68	0	0	0	0.55	0	0.59
DPALDYCLYAAYDCMYA	0	0	0	3.2	4.53	11.52	0	3.11	0	0	0	2.96
DPATWWCLYAAEDCVNI	0	1.09	0	2.13	6.23	5.76	0	0	0	0	4.42	0
DPAYDWCLYAAYQCDQN	0	0	0	6.4	13.02	40.33	0	0	0	0	0	0
DPAWEWCLYAAAECIED	0	0	0	2.13	11.88	5.12	0	0	0	0	0	0
DPAEDWCMYAAWDCQME	1.14	0	0	3.73	22.07	10.24	0	0	0	0	0	0
DPAQDWCMYAAYECDAH	0	0	0	2.13	7.36	8.96	0	0	2.48	1.09	0.74	0
DPAWDYCMYAAYDCNHS	1.71	0	1.44	8	45.84	28.81	0	0.78	0	0	0.74	1.77
DPARDWCLYAAYDCYTA	0	0	4.32	60.82	349.75	352.77	0.58	0	3.1	1.09	0	2.36
DPAHDWCLYAAYDCRVY	0	0	0.96	2.13	15.28	7.68	0	0	0	0	0	0
DPAWEHCLYAAYDCTHE	0	1.09	0.48	2.13	9.62	14.73	0	3.88	0	0	0	3.55
DPAYDWCMYAAYNCVED	2.27	0.54	0.96	5.87	41.31	37.77	0	0	0	0	0	0
DPAWESCMYAAYDCDNE	0	0.54	0	1.6	14.15	5.12	0	0	0	0	0	0
DPAEQFCLYAAYDCYSE	1.71	0	0	2.13	18.11	8.96	0.58	3.11	0.62	0	0	0
DPAYDWCLYAAEYCHTD	0	0	0	1.07	6.79	3.84	0	0	1.24	0	0	0
DPAYDYCLYAAQDCVWW	0	0	0	1.07	5.66	5.12	0	0	0	0	0	0
DPAFDWCLYAADDCAET	0.57	0	0	2.67	30.56	12.16	0	0	0	0	1.47	0
DPAHTWCMYAAFDCFES	0.57	0	0.48	1.07	9.06	3.84	0.58	1.55	2.48	0	0	0
DPAYDYCLYAAYDCTQT	0	0	0.96	4.8	47.54	37.77	0.58	0	0	0.55	0	0

## Sheet: C44-RNF31
	Target Concentration											Competitors
Sequence	10	30	100	300	1000	1000	BLANK	BLANK	BLANK	BLANK	BLANK	FP3455_300
DPAQYQCDIAAQVCSTY	0	0	0	4.27	12.45	10.24	0	0	0	0	0	0
DPAFAQCEVAAMVCTTY	0	0	0	2.13	4.53	6.4	0	0	0	0	0	0
DPAIQECLLAAATCWTY	0	0	0	2.13	8.49	3.84	0	0	0	0	0	0
DPAHANCQLAADVCSTY	0	0	0	12.8	48.67	32.65	0.58	0	0	0	0	0
DPAWQECVIAALVCDTY	0	0	0	3.2	13.02	8.32	0	0	0.62	3.83	0	0
DPAIYQCSLAADICSTY	1.14	3.26	2.88	2.67	6.79	8.32	1.74	2.33	0	0	0	0.59
DPAIWECVSAAAVCMTY	0	0	0	2.13	6.79	7.04	0	0	0	0.55	0	0
DPAIQECYLAAQVCTTY	0	0	0.48	3.73	14.15	13.44	0	0	0	0	0	0
DPAAWECHIAAFVCSTY	1.14	1.09	0.48	2.13	8.49	7.04	0	0	0	0	0	0
DPAAEDCHIAAMVCMTY	0	4.35	0	12.27	45.84	67.22	0	0	0	0	0	0
DPAIRECMLAALVCSTY	0	1.09	2.88	9.6	41.88	49.3	0	0	0	0.55	0	1.18
DPAFTDCQLAAAVCMTY	0	0	2.88	30.94	160.73	145.33	0.58	2.33	0	0	0	0.59
DPAADQCDIAAFVCSTY	0	0	0	3.73	26.03	16.65	0	0	0	0	0	0
DPAFMDCVFAAAVCATY	0	0	0	1.6	8.49	8.32	0	0.78	0.62	0	0	0
DPALSHCTVAAMVCSTY	1.14	0.54	1.44	10.67	96.21	68.51	0	0	1.86	0	0	0.59
DPANFTCRVAADVCSTY	0	0	2.88	2.67	26.03	12.16	0	0	1.24	0	0	0
DPAIAQCMLAAQVCSTY	2.27	0	0	5.34	53.76	33.93	0.58	0	0	0	0	0
DPAMQDCQLAALVCTTY	0	0.54	0	1.07	5.66	5.76	0	0	0	0	0	0
DPAFHDCQFAAAVCSTY	0	0	0	3.2	26.03	26.25	0	0	0	0	0	0
DPAMIDCFLAAQVCATY	0	0	0	1.07	6.23	5.76	0	0	0	0	0	0

## Sheet: C45-RNF31
	Target Concentration											Competitors
Sequence	10	30	100	300	1000	1000	BLANK	BLANK	BLANK	BLANK	BLANK	FP3455_300
DPAFQFCVEAAVACSYY	0	0	0.48	5.87	9.06	5.12	0	0	0	0	3.68	0
DPAEDECQDAAILCSYN	1.14	2.72	0.48	7.47	18.68	5.76	0.58	0	0	0	1.47	0.59
DPALRDCLDAAIMCTYT	0	0.54	0.48	3.73	4.53	7.04	0	0	0	0	0	0
DPAQYQCWNAAMSCSYS	1.14	1.09	2.88	3.2	7.36	3.84	0.58	0	0	2.73	2.21	0
DPAQMECIDAAIMCSYT	0	0	0	3.2	5.09	5.12	0	0	0	0	0	0
DPAQDQCISAAVLCTYT	0	0	0.48	21.87	44.14	37.13	0	0	0.62	0	0	0
DPAQEACWDAAIMCTYR	0	0	0.48	28.81	56.03	80.03	0	0	0	0	0	0
DPAEEYCLEAAILCTYD	0	0	1.44	14.41	44.14	32.01	0	0	0	0	0	0
DPAMQECMDAAIMCTYA	0	0	0	4.27	13.58	8.32	0	1.55	0	0	0	0
DPAMEWCWDAAVFCTYS	0.57	0.54	0.48	5.87	17.54	16.01	1.74	0.78	0	1.09	0.74	0
DPAVVDCWDAAVQCTYY	0	0	0	4.27	15.28	10.88	0	0	0	1.64	0	0.59
DPAIDACYDAAVMCTYV	0	0	0	6.4	27.17	14.73	0	0	0	0	0	0
DPASHMCLEAAVMCTYD	0	0	0	3.73	10.19	12.8	0	0	0	0	0	0
DPATEACFDAAIECTYY	0	0	0	2.13	7.36	5.12	0	0	0	0	0	0
DPAYDLCLNAAVACTYV	0	1.63	2.4	19.21	61.69	71.07	1.16	1.55	0.62	0	0	0
DPAYSLCISAAVECTYY	0	1.09	0.48	2.13	5.66	7.04	0	0	0	0	0	0
DPARRECWDAAILCTYY	0	0	1.44	11.74	40.18	43.54	0	0	0.62	0	0	0
DPASEWCLDAAVLCTYS	0	0	2.88	17.61	62.82	65.3	1.74	0	0	0	0	0
DPALEICWDAAIQCSYV	2.27	3.26	4.32	47.48	186.2	170.94	1.74	0	0	2.73	0.74	0.59
DPAQEECFEAAVFCSYY	2.27	0	1.92	6.94	35.65	20.49	0	0	0	0	0.74	0

[truncated: 10 more sheets: C46-RNF31, C47-RNF31, C48-RNF31, C49-RNF31, C51-CDK2, C52-CDK2, C53-PPIA, C54-PPIA, C61-PDL1, C62-PDL1]
