# Supplementary material for: De novo mapping of α-helix recognition sites on protein surfaces using unbiased libraries
Source: Proc Natl Acad Sci U S A. 2022 Dec 19;119(52):e2210435119. doi: 10.1073/pnas.2210435119 (PMC9907135; doi:10.1073/pnas.2210435119)
Supplement: Supplementary file 3 — Dataset S02 (XLSX) [file pnas.2210435119.sd02.xlsx]

## Sheet: Sheet1
	β-Catenin FP01567	β-Catenin FP05874	RNF31 FP06649	RNF31 FP06652	RNF31 FP06655	CDK2 FP19711	CDK2 FP24322	PPIA FP29092	PPIA FP29102	PPIA FP29103	PDL1 FP28132	PDL1 FP28135	PDL1 FP28136	PDL1 FP30790
Wavelength (Å)	0.97949	1	0.9201	0.9201	0.97932	1	0.97861	1	1	0.97741	0.97629	0.99984	0.99984	1
Resolution range (Å)	56.6-2.32 (2.40-2.32)	53.4-2.75 (2.85-2.75)	42.8-2.51 (2.60-2.51)	61.8-2.32 (2.40-2.32)	44.6-2.70 (2.80-2.70)	43.4-2.07 (2.14-2.07)	39.1-2.63 (2.72-2.63)	44.5-1.20 (1.24-1.20)	47.7-2.07 (2.14-2.07)	37.4-1.36 (1.41-1.36)	43.4-2.62 (2.71-2.62)	48.4-2.89 (2.99-2.89)	38.2-3.35 (3.47-3.35)	43.2-2.25 (2.33-2.25)
Space group	P 21 21 21	C 2 2 21	P 61	P 31 1 2	C 1 2 1	P 21 21 21	P 41 21 2	P 21 21 21	P 1 21 1	P 21 21 21	I 2 2 2	F 41 3 2	P 21 21 21	C 2 2 21
Unit cell
a,b,c (Å)	49.68 91.81 113.3	68.13 85.78 205.8	49.42 49.42 267.1	95.37 95.37 93.15	127.7 70.14 89.22	54.33 65.80 72.27	65.80 65.80 143.7	56.00 73.27 113.2	61.77 74.53 73.77	42.08 48.01 81.87	83.31 85.89 86.86	237.0 237.0 237.0	76.48 77.88 127.8	59.41 62.98 83.58
α, β, γ (°)	90 90 90	90 90 90	90 90 120	90 90 120	90 134.18 90	90 90 90	90 90 90	90 90 90	90 90.903 90	90 90 90	90 90 90	90 90 90	90 90 90	90 90 90
Total reflections	164623 (11998)	106981 (10831)	148908 (11196)	243707 (17911)	58980 (4302)	211010 (16544)	133786 (15699)	1900427 (92054)	272810 (21886)	446432 (16850)	96883 (13105)	1110559 (182672)	124144 (25562)	46013 (2526)
Unique reflections	23082 (2271)	15866 (1555)	12531 (1268)	21131 (2105)	15586 (1552)	16339 (1600)	9890 (931)	145744 (14429)	40673 (4033)	36285 (3474)	9671 (952)	13298 (1293)	11439 (1125)	7385 (572)
Multiplicity	7.1 (7.1)	6.7 (7.0)	11.8 (12.0)	11.5 (11.4)	3.8 (3.9)	12.9 (13.3)	12.4 (13.5)	13.0 (12.9)	6.7 (7.0)	12.3 (9.6)	10.0 (11.2)	83.4 (87.8)	10.8 (11.1)	6.0 (4.0)
Completeness (%)	99.68 (99.74)	98.55 (98.11)	99.79 (99.76)	99.84 (99.95)	99.50 (99.81)	99.98 (100.0)	99.20 (96.46)	99.94 (99.91)	99.42 (99.78)	99.73 (97.42)	99.90 (99.90)	99.89 (99.92)	99.63 (99.38)	95.69 (77.22)
Mean I/sigma(I)	8.6 (1.3)	16.6 (2.4)	10.0 (1.3)	11.7 (1.2)	10.8 (1.5)	9.4 (2.2)	16.1 (1.7)	13.3 (2.2)	8.5 (2.1)	27.8 (2.1)	11.7 (2.4)	26.6 (2.7)	9.9 (3.6)	22.2 (7.0)
Wilson B-factor (Å2)	51.84	70.72	50.77	50.28	68.84	35.54	61.11	11.44	32.4	16.7	66.2	76.94	84.47	28.47
R-merge	0.115 (1.50)	0.067 (0.667)	0.192 (1.88)	0.122 (1.99)	0.070 (0.810)	0.168 (1.21)	0.129 (1.61)	0.115 (1.38)	0.124 (0.974)	0.044 (0.951)	0.140 (0.935)	0.382 (2.99)	0.199 (0.750)	0.043 (0.120)
R-meas	0.134 (1.76)	0.073 (0.721)	0.210 (2.06)	0.135 (2.19)	0.096 (1.09)	0.181 (1.30)	0.139 (1.73)	0.125 (1.50)	0.147 (1.147)	0.048 (1.06)	0.155 (1.02)	0.387 (3.02)	0.217 (0.820)	0.051 (0.146)
R-pim	0.069 (0.896)	0.028 (0.270)	0.086 (0.834)	0.055 (0.904)	0.064 (0.721)	0.051 (0.356)	0.051 (0.636)	0.048 (0.580)	0.079 (0.602)	0.018 (0.465)	0.067 (0.415)	0.057 (0.441)	0.086 (0.328)	0.025 (0.080)
CC1/2	0.998 (0.665)	0.999 (0.853)	0.997 (0.512)	0.999 (0.576)	0.998 (0.519)	0.996 (0.813)	0.999 (0.734)	0.999 (0.753)	0.996 (0.785)	1.000 (0.755)	0.996 (0.841)	0.996 (0.776)	0.996 (0.949)	0.999 (0.978)
Reflections used in refinement	23078 (2269)	15854 (1554)	12528 (1268)	21128 (2105)	15579 (1552)	16339 (1600)	9877 (927)	145717 (14427)	40657 (4029)	36285 (3474)	9671 (953)	13293 (1293)	11433 (1125)	7385 (573)
Reflections used for R-free	1126 (118)	752 (73)	606 (67)	1054 (102)	685 (90)	779 (68)	480 (40)	7215 (722)	1851 (167)	2000 (191)	437 (56)	670 (52)	550 (45)	340 (17)
R-work	0.2354 (0.3554)	0.2043 (0.2818)	0.2128 (0.2831)	0.2176 (0.3141)	0.1992 (0.2890)	0.2110 (0.2268)	0.2614 (0.3566)	0.1656 (0.2521)	0.2249 (0.3421)	0.1950 (0.3024)	0.2493 (0.3427)	0.2002 (0.3089)	0.2353 (0.3286)	0.2188 (0.2710)
R-free	0.2770 (0.3932)	0.2525 (0.3181)	0.2721 (0.3155)	0.2735 (0.4020)	0.2462 (0.3173)	0.2672 (0.3019)	0.2982 (0.4670)	0.1919 (0.2878)	0.2625 (0.3866)	0.2161 (0.3064)	0.2900 (0.4101)	0.2275 (0.3805)	0.3038 (0.4738)	0.2476 (0.3492)
Number of non-hydrogen atoms	4073	4097	3035	3072	2501	2456	2085	5172	5881	1603	2027	2364	6501	1107
macromolecules	3957	4005	2990	3016	2461	2375	2052	4407	5454	1389	1987	2278	6417	1065
ligands	56	14	30	30	30	15	33	96	72	17	36	74	84	15
solvent	60	78	15	26	10	66	0	669	355	197	4	12	0	27
Protein residues	518	520	377	378	312	297	256	542	706	175	246	284	795	133
RMS(bonds) (Å)	0.002	0.004	0.002	0.003	0.003	0.006	0.008	0.007	0.003	0.005	0.01	0.009	0.006	0.008
RMS(angles) (°)	0.51	0.62	0.46	0.56	0.64	0.88	1.07	1.04	0.66	0.83	1.14	1.16	0.99	0.91
Ramachandran favored (%)	98.05	97.08	96.48	95.95	98.68	97.23	91.06	96.79	95.94	97.66	96.15	92.75	91.81	96.9
Ramachandran allowed (%)	1.56	2.53	3.52	3.78	1.32	2.77	6.5	3.21	3.91	2.34	3.42	6.88	7.02	3.1
Ramachandran outliers (%)	0.39	0.39	0	0.27	0	0	2.44	0	0.14	0	0.43	0.36	1.17	0
Rotamer outliers (%)	1.4	1.84	0.94	1.56	3.14	0.78	0.9	1.09	1.4	0.67	4.63	2.89	0.73	2.65
Clashscore	4.9	7.46	4.52	5.98	3.9	6.04	10.93	4.88	5.17	2.89	13.53	9.02	10.13	4.68
Average B-factor (Å2)	62.98	79.42	61.82	68.08	81.62	40.58	70.93	16.76	40.58	21.33	64.53	74.23	83.62	28.63
macromolecules	62.71	79.55	61.68	68.14	81.61	40.5	70.94	14.86	40.53	20.01	64.72	74.27	83.58	28.4
ligands	89.53	114.47	78.78	71.78	88.21	51.62	70.6	26.6	45.63	23.25	55.71	74.4	86.65	43.7
solvent	56	66.54	56.42	56.84	63.64	40.9		27.91	40.22	30.48	49.91	65.24		29.62
Number of TLS groups	3	3	18	14	12		1						42
Beamline	CLS CMCF-ID	APS 17-ID-B	NSLS2 AMX 17-ID-1	NSLS2 AMX 17-ID-1	NSLS2 AMX 17-ID-2	Spring8 BL45XU	APS 19-ID-D	Spring8 BL45XU	Spring8 BL45XU	TPS 05A	Spring8 BL45XU	ALS 5.0.1	Diamond I03	TPS 05A
Beamline acklowdegements. Results used resources of:	CMCF-ID at the Canadian Light Source, a national research facility of the University of Saskatchewan, supported by the CFI, the NSERC, the NRC, the CIHR, the Government of Saskatchewan, and the University of Saskatchewan.	APS, a U.S. DOE Office of Science User Facility operated under Contract No. DE-AC02-06CH11357. Use of the IMCA-CAT beamline 17-ID at the APS was supported by the companies of the IMCA through a contract with Hauptman-Woodward Medical Research Institute.	17-ID-1 of NSLS-II, a US DOE Office of Science User Facility operated under Contract No. DE-SC0012704. CBMS is primarily supported by the NIH, NIGMS through a Center Core P30 Grant (P30GM133893), and by the DOE Office of Biological and Environmental Research (KP1607011).	17-ID-1 of NSLS-II, a US DOE Office of Science User Facility operated under Contract No. DE-SC0012704. CBMS is primarily supported by the NIH, NIGMS through a Center Core P30 Grant (P30GM133893), and by the DOE Office of Biological and Environmental Research (KP1607011).	17-ID-2 of NSLS-II, a US DOE Office of Science User Facility operated under Contract No. DE-SC0012704. CBMS is primarily supported by the NIH, NIGMS through a Center Core P30 Grant (P30GM133893), and by the DOE Office of Biological and Environmental Research (KP1607011).	RIKEN Structural Biology beamline I BL45XU Spring8 in Japan.	Argonne National Laboratory, Structural Biology Center at APS. SBC-CAT is operated by UChicago Argonne, LLC, for the U.S. Department of Energy, Office of Biological and Environmental Research under contract DE-AC02-06CH11357.	RIKEN Structural Biology beamline I BL45XU Spring-8 in Japan.	RIKEN Structural Biology beamline I BL45XU Spring-8 in Japan.	Synchrotron Radiation Protein Crystallography Facility of the National Core Facility Program for Biotechnology, Ministry of Science and Technology and the NSRRC, a national user facility supported by the Ministry of Science and Technology of Taiwan, ROC.	RIKEN Structural Biology beamline I BL45XU Spring-8 in Japan.	Beamline 5.0.1 of the Advanced Light Source, a U.S. DOE Office of Science User Facility under Contract No. DE-AC02-05CH11231, is supported in part by the ALS-ENABLE program funded by the NIH, NIGMS, grant P30 GM124169-01.	Diamond Light Source for beamtime, and the staff of beamlines I03 for assistance with crystal testing and data collection.	Synchrotron Radiation Protein Crystallography Facility of the National Core Facility Program for Biotechnology, Ministry of Science and Technology and the NSRRC, a national user facility supported by the Ministry of Science and Technology of Taiwan, ROC.
PDB code:	7UWI	7UWO	7UY2	7UYJ	7UYK	7UXI	7UXK	7UXM	7UXJ	7UXN	7UXP	7UXQ	7UX5	7UXO
